# Supplementary material for: Epidemiology and audiologic characteristics of neonatal hearing loss: A cross-sectional study
Source: PLoS One. 2025 Sep 30;20(9):e0332612. doi: 10.1371/journal.pone.0332612 (PMC12483227; doi:10.1371/journal.pone.0332612)
Supplement: S1 Table — (XLSX) [file pone.0332612.s001.xlsx]

## Sheet: Original data
Table 1. Incidence of neonatal HL in Luzhou during 2020-2023
Year	Newborns (N)	HL (N)	Incidence (‰)	χ²	P
2020	33519	69	2.06	6.153	0.104
2021	27659	80	2.89
2022	25385	68	2.68
2023	22999	69	3
Total	109562	286	2.61
Figure 1. Incidence of varying degrees of HL
Year	Number of ears（Incidence）				Total
	Mild	Moderate	Severe	Profound
2020	51(0.76‰)	29(0.43‰)	12(0.18‰)	25(0.37‰)	117(1.75‰)
2021	62(1.12‰)	44(0.80‰)	5(0.09‰)	18(0.33‰)	129(2.33‰)
2022	63(1.24‰)	25(0.49‰)	5(0.10‰)6	15(0.30‰)	108(2.13‰)
2023	58（1.26‰）	32（0.70‰）	8（0.17‰）	13（0.28‰）	111（2.41‰）
Total	234(1.07‰)	130(0.59‰)	30(0.14‰)	71(0.32‰)	465(2.12‰)
Figure 2. Incidence of UHL and BHL in newborns
Year	UHL		BHL		χ²	P
	Number	Incidence (‰)	Number	Incidence (‰)
2020	21	0.63	48	1.43	8	0.333
2021	29	1.05	51	1.84
2022	27	1.06	41	1.62
2023	27	1.17	42	1.82
Total	104	0.95	182	1.66
Figure 3. Incidence of UHL and BHL in newborns
Year	Male			Female			χ²	P
	Number of live births	Number of HL	Incidence (‰)	Number of live births	Number of HL	Incidence
2020	17573	42	2.40‰	15945	27	1.69‰	1.975	0.16
2021	14317	53	3.70‰	13342	27	2.02‰	6.744	0.009
2022	13317	39	2.92‰	12068	29	2.40‰	0.654	0.419
2023	11939	37	3.10‰	11060	32	2.89‰	0.081	0.776
Total	57146	171	2.99‰	52415	115	2.19‰	6.692	0.01
Figure 4. Risk factors associated with hearing loss in newborns from 2020 to 2023
Risk factors	Normal	Mild	Moderate	Severe	Profound	Ears(N)	Man-time(N)
Unknown etiology	35	80	41	8	24	188	94
Neonatal jaundice	28	82	45	15	16	186	93
Neonatal ward history	35	74	41	12	18	180	90
Pregnancy History	31	71	41	3	24	170	85
Family history	7	11	16	1	13	48	24
Low birth weight (<2,500 g)	9	18	8	2	5	42	21
Pneumonia neonatal	5	12	7	0	4	28	14
History of hypoxia	8	13	5	5	3	34	17
Craniofacial anomalies	3	1	7	2	1	14	7
Intrauterine infection	2	1	3	0	0	6	3
Congenital heart disease	1	5	3	0	1	10	5
Hypoxic-ischemic encephalopathy	1	3	1	0	1	6	3
Premature delivery（＜28W）	1	3	0	0	0	4	4
Note: Multiple counts were recorded for children with HL who had multiple risk factors.
Table 2. Number of ears with varying degrees of HL caused by various risk factors
Risk factors	Normal	Mild	Moderate	Severe	Profound	Ears (N)
Unknown etiology	35	80	41	8	24	188
Neonatal jaundice	28	82	45	15	16	186
Neonatal ward history	35	74	41	12	18	180
Pregnancy History	31	71	41	3	24	170
Family history	7	11	16	1	13	48
Low birth weight (<2,500 g)	9	18	8	2	5	42
Pneumonia neonatal	5	12	7	0	4	28
History of hypoxia	8	13	5	5	3	34
Craniofacial anomalies	3	1	7	2	1	14
Intrauterine infection	2	1	3	0	0	6
Congenital heart disease	1	5	3	0	1	10
Hypoxic-ischemic encephalopathy	1	3	1	0	1	6
Premature delivery（＜28W）	1	3	0	0	0	4

## Sheet: Diagnostic Information
Number	Genders	Results of the initial screening		Results of rescreening				Diagnostic results
		L	R	L		R		L	R
		OAE	OAE	OAE	AABR	OAE	AABR	ABR+ASSR	ABR+ASSR
401	Male	No pass	Pass	No pass	No pass	Pass	Pass	Profound hearing loss	Normal hearing
407	Female	Pass	No pass	No pass	No pass	No pass	No pass	Mild hearing loss	Mild hearing loss
417	Female	No pass	No pass	No pass	/	No pass	/	Mild hearing loss	Mild hearing loss
428	Female	/	/	Pass	Pass	No pass	No pass	Normal hearing	Moderate hearing loss
432	Female	No pass	No pass	No pass	No pass	No pass	No pass	Mild hearing loss	Moderate hearing loss
446	Female	No pass	No pass	No pass	No pass	No pass	No pass	Mild hearing loss	Normal hearing
447	Female	Pass	Pass	No pass	No pass	No pass	Pass	Moderate hearing loss	Mild hearing loss
449	Female	No pass	No pass	No pass	/	No pass	/	Mild hearing loss	Moderate hearing loss
451	Female	No pass	No pass	No pass	No pass	No pass	No pass	Moderate hearing loss	Moderate hearing loss
453	Female	No pass	No pass	No pass	/	No pass	/	Moderate hearing loss	Moderate hearing loss
454	Female	No pass	No pass	No pass	No pass	No pass	No pass	Severe hearing loss	Profound hearing loss
456	Female	No pass	No pass	No pass	/	No pass	/	Moderate hearing loss	Moderate hearing loss
457	Male	No pass	No pass	No pass	No pass	No pass	No pass	Mild hearing loss	Mild hearing loss
459	Male	No pass	No pass	No pass	No pass	No pass	No pass	Profound hearing loss	Profound hearing loss
465	Male	No pass	No pass	No pass	No pass	No pass	No pass	Moderate hearing loss	Moderate hearing loss
467	Female	No pass	No pass	No pass	No pass	No pass	No pass	Mild hearing loss	Mild hearing loss
468	Female	No pass	No pass	No pass	No pass	No pass	No pass	Severe hearing loss	Moderate hearing loss
470	Male	Pass	No pass	No pass	Pass	No pass	Pass	Mild hearing loss	Moderate hearing loss
472	Male	No pass	No pass	No pass	No pass	No pass	No pass	Moderate hearing loss	Moderate hearing loss
473	Male	Pass	No pass	Pass	No pass	No pass	No pass	Normal hearing	Moderate hearing loss
474	Female	Pass	Pass	Pass	No pass	Pass	No pass	Mild hearing loss	Normal hearing
476	Male	No pass	No pass	No pass	No pass	No pass	No pass	Severe hearing loss	Profound hearing loss
477	Male	Pass	Pass	No pass	No pass	No pass	No pass	Profound hearing loss	Profound hearing loss
478	Female	No pass	No pass	No pass	No pass	No pass	No pass	Mild hearing loss	Normal hearing
479	Female	No pass	Pass	No pass	Pass	Pass	Pass	Mild hearing loss	Normal hearing
480	Female	Pass	Pass	No pass	No pass	No pass	No pass	Mild hearing loss	Mild hearing loss
481	Female	No pass	No pass	No pass	No pass	No pass	No pass	Profound hearing loss	Profound hearing loss
482	Male	No pass	No pass	No pass	No pass	No pass	Pass	Moderate hearing loss	Mild hearing loss
484	Male	No pass	Pass	No pass	No pass	Pass	No pass	Moderate hearing loss	Normal hearing
485	Male	No pass	No pass	No pass	Pass	No pass	Pass	Mild hearing loss	Normal hearing
487	Female	No pass	No pass	No pass	/	No pass	/	Severe hearing loss	Moderate hearing loss
491	Female	No pass	No pass	No pass	No pass	No pass	No pass	Mild hearing loss	Mild hearing loss
494	Male	No pass	No pass	No pass	/	No pass	/	Mild hearing loss	Mild hearing loss
499	Female	No pass	No pass	No pass	No pass	No pass	Pass	Mild hearing loss	Mild hearing loss
503	Female	No pass	No pass	No pass	No pass	No pass	No pass	Moderate hearing loss	Severe hearing loss
504	Male	Pass	No pass	No pass	/	No pass	/	Mild hearing loss	Mild hearing loss
506	Male	No pass	Pass	No pass	No pass	Pass	Pass	Profound hearing loss	Normal hearing
509	Female	No pass	Pass	No pass	No pass	No pass	No pass	Mild hearing loss	Mild hearing loss
510	Male	No pass	Pass	No pass	Pass	Pass	Pass	Mild hearing loss	Normal hearing
511	Female	Pass	No pass	Pass	/	No pass	/	Normal hearing	Severe hearing loss
512	Male	No pass	No pass	No pass	No pass	Pass	Pass	Mild hearing loss	Mild hearing loss
515	Female	No pass	No pass	No pass	/	No pass	/	Moderate hearing loss	Mild hearing loss
517	Female	Pass	No pass	Pass	Pass	No pass	No pass	Normal hearing	Moderate hearing loss
518	Male	No pass	No pass	No pass	Pass	No pass	Pass	Mild hearing loss	Normal hearing
519	Female	No pass	No pass	No pass	No pass	No pass	No pass	Profound hearing loss	Mild hearing loss
520	Male	No pass	No pass	No pass	Pass	No pass	Pass	Mild hearing loss	Mild hearing loss
523	Male	No pass	No pass	No pass	/	No pass	/	Mild hearing loss	Mild hearing loss
528	Male	No pass	No pass	/	/	/	/	Profound hearing loss	Profound hearing loss
530	Female	Pass	Pass	/	/	/	/	Profound hearing loss	Severe hearing loss
547	Male	Pass	Pass	Pass	No pass	Pass	Pass	Profound hearing loss	Normal hearing
555	Female	/	/	/	/	/	/	Profound hearing loss	Moderate hearing loss
593	Male	No pass	Pass	No pass	/	Pass	/	Profound hearing loss	Normal hearing
613	Female	No pass	No pass	No pass		No pass		Severe hearing loss	Severe hearing loss
655	Male	No pass	No pass	No pass	/	No pass	/	Mild hearing loss	Mild hearing loss
691	Female	No pass	Pass	/	/	/	/	Moderate hearing loss	Normal hearing
732	Male	No pass	Pass	No pass		Pass		Severe hearing loss	Normal hearing
771	Male	No pass	No pass	No pass	/	No pass	/	Profound hearing loss	Severe hearing loss
783	Female	No pass	No pass	/	/	/	/	Profound hearing loss	Profound hearing loss
797	Female	No pass	No pass	No pass	/	No pass	/	Profound hearing loss	Profound hearing loss
874	Male	/	/	No pass	/	No pass	/	Profound hearing loss	Profound hearing loss
877	Female	No pass	No pass	No pass	/	No pass	/	Moderate hearing loss	Severe hearing loss
888	Female	/	/	/	/	/	/	Mild hearing loss	Mild hearing loss
896	Female	No pass	No pass	No pass	Pass	No pass	Pass	Moderate hearing loss	Moderate hearing loss
925	Female	/	/	/	/	/	/	Mild hearing loss	Moderate hearing loss
927	Female	No pass	No pass	No pass	/	No pass	/	Mild hearing loss	Mild hearing loss
936	Female	Pass	Pass	/	/	/	/	Normal hearing	Mild hearing loss
940	Female	/	/	/	/	/	/	Mild hearing loss	Normal hearing
981	Female	Pass	Pass	/	/	/	/	Normal hearing	Moderate hearing loss
1050	Female	No pass	No pass	No pass	No pass	No pass	No pass	Profound hearing loss	Mild hearing loss
524	Female	No pass	Pass	No pass	No pass	Pass	Pass	Profound hearing loss	Normal hearing
525	Female	No pass	Pass	No pass	/	Pass	/	Mild hearing loss	Normal hearing
526	Female	No pass	No pass	Pass	Pass	No pass	Pass	Mild hearing loss	Mild hearing loss
537	Male	No pass	No pass	No pass	/	No pass	/	Profound hearing loss	Profound hearing loss
539	Female	No pass	Pass	No pass	/	No pass	/	Mild hearing loss	Mild hearing loss
541	Female	No pass	No pass	No pass	/	No pass	/	Moderate hearing loss	Moderate hearing loss
542	Female	No pass	No pass	No pass		No pass		Moderate hearing loss	Normal hearing
543	Female	No pass	No pass	No pass	No pass	No pass	No pass	Mild hearing loss	Mild hearing loss
544	Female	No pass	Pass	No pass	No pass	Pass	Pass	Mild hearing loss	Normal hearing
551	Female	Pass	No pass	Pass	Pass	No pass	Pass	Normal hearing	Mild hearing loss
553	Female	No pass	No pass	No pass	/	No pass	/	Mild hearing loss	Mild hearing loss
563	Male	No pass	Pass	No pass	No pass	No pass	Pass	Mild hearing loss	Normal hearing
565	Male	No pass	No pass	No pass	No pass	No pass	No pass	Profound hearing loss	Profound hearing loss
568	Female	No pass	No pass	No pass	No pass	No pass	No pass	Mild hearing loss	Moderate hearing loss
575	Female	Pass	No pass	No pass	/	No pass	/	Normal hearing	Mild hearing loss
583	Female	Pass	No pass	Pass	/	No pass	/	Normal hearing	Moderate hearing loss
588	Female	No pass	No pass	No pass	/	Pass	/	Mild hearing loss	Normal hearing
589	Female	No pass	Pass	No pass	/	Pass	/	Mild hearing loss	Normal hearing
590	Female	No pass	No pass	No pass	No pass	Pass	Pass	Mild hearing loss	Normal hearing
591	Male	Pass	No pass	Pass	Pass	No pass	No pass	Normal hearing	Moderate hearing loss
592	Female	No pass	No pass	No pass	Pass	No pass	No pass	Mild hearing loss	Mild hearing loss
597	Male	No pass	No pass	No pass	No pass	No pass	Pass	Moderate hearing loss	Moderate hearing loss
602	Male	No pass	No pass	No pass		No pass		Mild hearing loss	Mild hearing loss
605	Female	No pass	No pass	No pass	/	No pass	/	Moderate hearing loss	Moderate hearing loss
607	Female	No pass	No pass	No pass	Pass	No pass	No pass	Mild hearing loss	Normal hearing
610	Female	No pass	No pass	No pass	Pass	Pass	No pass	Mild hearing loss	Mild hearing loss
614	Female	No pass	No pass	No pass	Pass	No pass	Pass	Moderate hearing loss	Mild hearing loss
618	Female	Pass	No pass	Pass	/	No pass	/	Normal hearing	Profound hearing loss
619	Female	/	/	No pass	/	No pass		Moderate hearing loss	Mild hearing loss
622	Male	No pass	No pass	No pass		No pass		Moderate hearing loss	Moderate hearing loss
623	Male	No pass	No pass	No pass	No pass	No pass	No pass	Mild hearing loss	Moderate hearing loss
624	Female	No pass	No pass	No pass	No pass	No pass	No pass	Mild hearing loss	Mild hearing loss
632	Male	No pass	Pass	No pass	/	Pass	/	Moderate hearing loss	Normal hearing
633	Male	No pass	No pass	No pass	Pass	No pass	No pass	Mild hearing loss	Mild hearing loss
635	Female	No pass	No pass	No pass	No pass	No pass	No pass	Moderate hearing loss	Mild hearing loss
637	Female	No pass	No pass	No pass	/	No pass	/	Mild hearing loss	Mild hearing loss
638	Female	Pass	Pass	Pass	/	No pass	/	Normal hearing	Mild hearing loss
640	Male	No pass	No pass	No pass	No pass	No pass	No pass	Profound hearing loss	Profound hearing loss
648	Male	No pass	No pass	No pass	/	No pass	/	Mild hearing loss	Mild hearing loss
652	Female	No pass	No pass	No pass	Pass	No pass	No pass	Normal hearing	Moderate hearing loss
654	Male	No pass	No pass	No pass	No pass	No pass	No pass	Profound hearing loss	Profound hearing loss
657	Male	No pass	Pass	No pass	/	Pass	/	Profound hearing loss	Normal hearing
658	Female	No pass	No pass	No pass	/	No pass	/	Profound hearing loss	Profound hearing loss
667	Male	No pass	No pass	No pass	/	No pass	/	Moderate hearing loss	Moderate hearing loss
668	Female	Pass	No pass	No pass	Pass	No pass	No pass	Normal hearing	Mild hearing loss
669	Female	No pass	No pass	No pass	No pass	No pass	No pass	Moderate hearing loss	Moderate hearing loss
672	Male	No pass	Pass	No pass	/	Pass	/	Mild hearing loss	Normal hearing
681	Female	No pass	No pass	No pass	/	No pass	/	Mild hearing loss	Mild hearing loss
682	Female	No pass	No pass	No pass	/	Pass	/	Moderate hearing loss	Mild hearing loss
683	Male	No pass	No pass	Pass	/	No pass	/	Mild hearing loss	Mild hearing loss
687	Female	No pass	No pass	No pass	/	No pass	/	Mild hearing loss	Mild hearing loss
690	Male	No pass	Pass	No pass	No pass	No pass	No pass	Moderate hearing loss	Mild hearing loss
694	Female	/	/	No pass	/	No pass	/	Moderate hearing loss	Moderate hearing loss
695	Female	Pass	Pass	No pass	/	No pass	/	Mild hearing loss	Moderate hearing loss
696	Male	Pass	No pass	Pass	/	No pass	/	Normal hearing	Moderate hearing loss
697	Male	No pass	Pass	No pass		Pass		Mild hearing loss	Normal hearing
698	Male	No pass	No pass	No pass	No pass	No pass	No pass	Moderate hearing loss	Mild hearing loss
702	Female	Pass	Pass	Pass	No pass	Pass	Pass	Profound hearing loss	Normal hearing
703	Female	Pass	No pass	Pass	No pass	No pass	No pass	Normal hearing	Mild hearing loss
708	Male	No pass	No pass	No pass	/	Pass	/	Mild hearing loss	Normal hearing
709	Female	Pass	No pass	Pass	/	No pass	/	Normal hearing	Profound hearing loss
710	Female	No pass	No pass	No pass	/	No pass	/	Moderate hearing loss	Moderate hearing loss
716	Male	No pass	No pass	No pass	No pass	No pass	No pass	Moderate hearing loss	Moderate hearing loss
718	Female	不详	不详	Pass	/	No pass	/	Mild hearing loss	Mild hearing loss
720	Female	No pass	No pass	No pass	/	No pass	/	Mild hearing loss	Mild hearing loss
721	Female	Pass	Pass	Pass	Pass	No pass	No pass	Normal hearing	Moderate hearing loss
723	Male	No pass	No pass	No pass	/	No pass	/	Mild hearing loss	Mild hearing loss
740	Female	Pass	Pass	/	/	/	/	Mild hearing loss	Mild hearing loss
776	Female	No pass	No pass	No pass	/	No pass	/	Moderate hearing loss	Moderate hearing loss
793	Female	No pass	No pass	No pass	/	No pass	/	Mild hearing loss	Mild hearing loss
798	Female	/	/	/	/	/	/	Severe hearing loss	Profound hearing loss
849	Male	No pass	No pass	No pass	/	No pass	/	Moderate hearing loss	Moderate hearing loss
886	Male	No pass	No pass	/	/	/	/	Moderate hearing loss	Profound hearing loss
899	Female	No pass	No pass	No pass	/	No pass	/	Moderate hearing loss	Moderate hearing loss
972	Male	Pass	Pass	/	/	/	/	Mild hearing loss	Mild hearing loss
983	Female	No pass	No pass	No pass	/	No pass	/	Severe hearing loss	Severe hearing loss
1004	Female	No pass	No pass	Pass	/	No pass	/	Moderate hearing loss	Moderate hearing loss
1032	Female	/	/	/	/	/	/	Normal hearing	Severe hearing loss
1044	Female	No pass	No pass	/	/	/	/	Normal hearing	Profound hearing loss
	Female	No pass	No pass	No pass	/	No pass	/	Severe hearing loss	Moderate hearing loss
712	Female	No pass	Pass	No pass		No pass		Mild hearing loss	Normal hearing
719	Male	/	/	No pass	No pass	No pass	Pass	Moderate hearing loss	Mild hearing loss
726	Female	No pass	No pass	No pass	/	No pass	/	Mild hearing loss	Mild hearing loss
728	Male	No pass	No pass	No pass	/	No pass	/	Mild hearing loss	Normal hearing
748	Female	Pass	Pass	Pass	/	No pass	/	Normal hearing	Mild hearing loss
749	Male	Pass	No pass	Pass	Pass	No pass	No pass	Normal hearing	Mild hearing loss
754	Male	Pass	No pass	Pass	Pass	No pass	Pass	Normal hearing	Moderate hearing loss
759	Male	No pass	No pass	No pass	/	No pass	/	Mild hearing loss	Mild hearing loss
765	Male	No pass	No pass	No pass	Pass	No pass	Pass	Mild hearing loss	Mild hearing loss
766	Male	No pass	No pass	No pass	No pass	No pass	No pass	Mild hearing loss	Mild hearing loss
770	Male	No pass	No pass	No pass	No pass	No pass	No pass	Mild hearing loss	Mild hearing loss
773	Male	Pass	Pass	Pass	Pass	No pass	No pass	Normal hearing	Profound hearing loss
777	Male	Pass	No pass	No pass	/	No pass	/	Mild hearing loss	Mild hearing loss
784	Male	No pass	No pass	No pass	Pass	No pass	Pass	Mild hearing loss	Mild hearing loss
785	Female	Pass	No pass	/	/	/	/	Normal hearing	Mild hearing loss
787	Male	No pass	No pass	No pass	/	No pass	/	Mild hearing loss	Normal hearing
789	Male	No pass	Pass	No pass	/	Pass	/	Mild hearing loss	Normal hearing
796	Male	No pass	No pass	No pass	/	No pass	/	Mild hearing loss	Mild hearing loss
800	Female	No pass	No pass	No pass	/	No pass	/	Mild hearing loss	Mild hearing loss
801	Female	No pass	No pass	No pass	/	No pass	/	Profound hearing loss	Profound hearing loss
803	Male	No pass	Pass	No pass	No pass	Pass	Pass	Profound hearing loss	Normal hearing
804	Female	No pass	No pass	No pass	/	No pass	/	Moderate hearing loss	Moderate hearing loss
805	Female	No pass	No pass	No pass	/	No pass	/	Moderate hearing loss	Moderate hearing loss
808	Female	No pass	No pass	No pass	/	No pass	/	Mild hearing loss	Mild hearing loss
813	Female	No pass	No pass	No pass	/	No pass	/	Mild hearing loss	Mild hearing loss
819	Female	No pass	Pass	No pass	Pass	Pass	Pass	Mild hearing loss	Normal hearing
824	Female	No pass	Pass	No pass	No pass	Pass	Pass	Mild hearing loss	Normal hearing
827	Female	No pass	No pass	No pass	/	No pass	/	Mild hearing loss	Mild hearing loss
828	Male	No pass	No pass	Pass	Pass	No pass	No pass	Normal hearing	Moderate hearing loss
829	Female	No pass	No pass	No pass	/	No pass	/	Moderate hearing loss	Mild hearing loss
830	Male	Pass	Pass	No pass	/	No pass	/	Mild hearing loss	Mild hearing loss
831	Female	Pass	Pass	No pass	/	Pass	/	Normal hearing	Mild hearing loss
834	Female	No pass	No pass	No pass	No pass	No pass	Pass	Moderate hearing loss	Mild hearing loss
836	Male	No pass	No pass	No pass	No pass	No pass	No pass	Mild hearing loss	Mild hearing loss
838	Female	No pass	Pass	No pass	No pass	Pass	Pass	Profound hearing loss	Normal hearing
840	Female	No pass	No pass	No pass	/	No pass	/	Mild hearing loss	Normal hearing
841	Male	No pass	No pass	No pass	No pass	No pass	No pass	Profound hearing loss	Normal hearing
842	Female	No pass	No pass	/	/	No pass	/	Moderate hearing loss	Moderate hearing loss
845	Female	No pass	No pass	No pass	/	No pass	/	Mild hearing loss	Moderate hearing loss
852	Male	Pass	Pass	Pass	/	No pass	/	Normal hearing	Moderate hearing loss
854	Female	Pass	No pass	Pass		No pass		Normal hearing	Moderate hearing loss
857	Female	No pass	Pass	No pass	/	No pass	/	Mild hearing loss	Mild hearing loss
861	Female	Pass	No pass	No pass		No pass		Normal hearing	Moderate hearing loss
865	Female	Pass	No pass	No pass	No pass	No pass	No pass	Mild hearing loss	Mild hearing loss
870	Female	No pass	No pass	No pass	/	No pass	/	Mild hearing loss	Mild hearing loss
871	Male	No pass	Pass	No pass	/	No pass	/	Mild hearing loss	Mild hearing loss
872	Female	No pass	Pass	No pass	/	No pass	/	Profound hearing loss	Profound hearing loss
873	Female	No pass	Pass	/	/	/	/	Profound hearing loss	Normal hearing
876	Female	No pass	No pass	No pass	/	No pass	/	Moderate hearing loss	Moderate hearing loss
	Female	No pass	Pass	No pass	No pass	Pass	Pass	Moderate hearing loss	Normal hearing
878	Female	No pass	No pass	No pass	No pass	No pass	No pass	Severe hearing loss	Severe hearing loss
881	Female	No pass	Pass	No pass	/	Pass	/	Profound hearing loss	Normal hearing
882	Female	Pass	No pass	No pass	No pass	No pass	No pass	Moderate hearing loss	Mild hearing loss
884	Male	No pass	No pass	No pass	/	No pass	/	Mild hearing loss	Mild hearing loss
887	Male	No pass	No pass	No pass	No pass	No pass	Pass	Mild hearing loss	Normal hearing
891	Female	No pass	Pass	No pass	/	No pass	/	Mild hearing loss	Mild hearing loss
900	Male	No pass	Pass	No pass	No pass	Pass	Pass	Profound hearing loss	Normal hearing
901	Male	No pass	No pass	No pass	/	No pass	/	Profound hearing loss	Profound hearing loss
902	Female	No pass	Pass	No pass	/	Pass	/	Profound hearing loss	Normal hearing
909	Male	No pass	No pass	No pass	No pass	No pass	No pass	Mild hearing loss	Mild hearing loss
920	Female	No pass	No pass	No pass	/	No pass	/	Normal hearing	Moderate hearing loss
934	Male	No pass	No pass	No pass	/	No pass	/	Moderate hearing loss	Moderate hearing loss
935	Female	No pass	No pass	No pass		No pass		Severe hearing loss	Moderate hearing loss
947	Female	No pass	Pass	No pass	/	No pass	/	Mild hearing loss	Mild hearing loss
973	Female	No pass	No pass	No pass	/	No pass	/	Moderate hearing loss	Moderate hearing loss
985	Male	No pass	No pass	No pass	No pass	No pass	Pass	Mild hearing loss	Mild hearing loss
1027	Female	No pass	No pass	No pass	/	No pass	/	Profound hearing loss	Severe hearing loss
	Male	No pass	No pass	No pass	/	No pass	/	Severe hearing loss	Severe hearing loss
893	Male	No pass	Pass	No pass	No pass	Pass	Pass	Mild hearing loss	Normal hearing
895	Male	No pass	Pass	No pass	/	Pass	/	Mild hearing loss	Normal hearing
907	Male	Pass	No pass	Pass	Pass	No pass	Pass	Normal hearing	Moderate hearing loss
912	Male	No pass	No pass	No pass	/	No pass	/	Mild hearing loss	Mild hearing loss
913	Female	No pass	Pass	No pass	/	No pass	/	Mild hearing loss	Mild hearing loss
917	Male	No pass	No pass	No pass	No pass	No pass	No pass	Moderate hearing loss	Severe hearing loss
924	Female	No pass	No pass	No pass	/	No pass	/	Moderate hearing loss	Moderate hearing loss
928	Female	No pass	No pass	/	/	/	/	Severe hearing loss	Severe hearing loss
930	Female	Pass	No pass	Pass	/	No pass	/	Normal hearing	Profound hearing loss
932	Female	Pass	Pass	Pass	/	No pass	/	Normal hearing	Moderate hearing loss
933	Male	No pass	Pass	Pass	/	Pass	/	Mild hearing loss	Normal hearing
937	Female	No pass	No pass	No pass		No pass		Mild hearing loss	Mild hearing loss
939	Female	No pass	No pass	No pass	No pass	Pass	Pass	Moderate hearing loss	Mild hearing loss
942	Female	No pass	Pass	No pass	/	Refusal of inspection	/	Mild hearing loss	Normal hearing
943	Female	No pass	Pass	No pass	/	Pass	/	Mild hearing loss	Normal hearing
944	Male	Pass	Pass	No pass	/	Pass	/	Mild hearing loss	Normal hearing
949	Female	No pass	Pass	No pass	/	No pass	/	Mild hearing loss	Mild hearing loss
951	Female	No pass	No pass	No pass	/	No pass	/	Profound hearing loss	Profound hearing loss
953	Female	No pass	No pass	No pass	/	No pass	/	Moderate hearing loss	Moderate hearing loss
958	Male	No pass	No pass	No pass	No pass	No pass	No pass	Profound hearing loss	Profound hearing loss
960	Male	Pass	No pass	No pass	Pass	No pass	No pass	Normal hearing	Mild hearing loss
969	Male	Pass	No pass	Pass	Pass	No pass	No pass	Normal hearing	Mild hearing loss
971	Male	No pass	No pass	No pass	No pass	No pass	No pass	Mild hearing loss	Mild hearing loss
980	Female	No pass	No pass	No pass	/	No pass	/	Moderate hearing loss	Moderate hearing loss
986	Male	No pass	No pass	No pass	No pass	No pass	Pass	Mild hearing loss	Mild hearing loss
988	Male	Pass	No pass	Pass		No pass		Normal hearing	Moderate hearing loss
991	Male	No pass	No pass	No pass	Pass	No pass	Pass	Mild hearing loss	Mild hearing loss
992	Female	No pass	Pass	No pass	No pass	Pass	Pass	Mild hearing loss	Normal hearing
994	Female	No pass	Pass	No pass		No pass		Moderate hearing loss	Moderate hearing loss
995	Male	No pass	No pass	No pass	No pass	No pass	No pass	Moderate hearing loss	Severe hearing loss
997	Male	No pass	No pass	No pass	No pass	No pass	No pass	Mild hearing loss	Mild hearing loss
998	Female	No pass	Pass	No pass	/	Pass	/	Mild hearing loss	Normal hearing
1001	Female	No pass	Pass	No pass	/	Pass	/	Severe hearing loss	Normal hearing
1003	Male	No pass	No pass	No pass	/	No pass	/	Mild hearing loss	Normal hearing
1006	Male	Pass	No pass	Pass	/	No pass	/	Moderate hearing loss	Normal hearing
1011	Female	No pass	No pass	No pass	No pass	No pass	Pass	Mild hearing loss	Mild hearing loss
1014	Female	No pass	No pass	No pass	/	No pass	/	Moderate hearing loss	Moderate hearing loss
1015	Female	No pass	Pass	No pass	/	Pass	/	Mild hearing loss	Normal hearing
1016	Male	No pass	No pass	No pass	No pass	No pass	No pass	Mild hearing loss	Mild hearing loss
1018	Male	No pass	No pass	No pass	No pass	No pass	No pass	Severe hearing loss	Severe hearing loss
1019	Male	No pass	No pass	No pass	No pass	No pass	No pass	Mild hearing loss	Mild hearing loss
1020	Male	Pass	No pass	No pass	/	No pass	/	Mild hearing loss	Mild hearing loss 仅在4KHZ
1026	Female	No pass	No pass	No pass	/	No pass	/	Mild hearing loss	Mild hearing loss
1028	Male	Pass	No pass	No pass	/	No pass	/	Mild hearing loss	Mild hearing loss
1029	Female	Pass	Pass	No pass	/	No pass	/	Moderate hearing loss	Moderate hearing loss
1030	Female	No pass	No pass	No pass	/	No pass	/	Mild hearing loss	Mild hearing loss
1031	Male	No pass	No pass	No pass	/	No pass	/	Moderate hearing loss	Mild hearing loss
1033	Female	No pass	No pass	No pass	/	No pass	/	Mild hearing loss	Mild hearing loss
1034	Female	No pass	No pass	No pass	No pass	No pass	No pass	Profound hearing loss	Profound hearing loss
1036	Female	No pass	Pass	No pass	/	No pass	/	Moderate hearing loss	Moderate hearing loss
1038	Male	Pass	No pass	No pass	/	No pass	/	Mild hearing loss	Moderate hearing loss
1042	Male	No pass	No pass	No pass	/	No pass	/	Profound hearing loss	Profound hearing loss
1043	Male	No pass	No pass	No pass	/	No pass	/	Mild hearing loss	Mild hearing loss
1048	Female	No pass	No pass	Pass	/	No pass	/	Normal hearing	Severe hearing loss
1051	Female	No pass	Pass	No pass	/	Pass	/	Mild hearing loss	Normal hearing
1052	Female	No pass	Pass	No pass	/	Pass	/	Moderate hearing loss	Normal hearing
1055	Female	No pass	Pass	No pass	/	No pass	/	Moderate hearing loss	Normal hearing
1056	Male	Pass	No pass	Pass	/	No pass	/	Normal hearing	Moderate hearing loss
1058	Male	No pass	No pass	No pass	/	No pass	/	Profound hearing loss	Profound hearing loss
1059	Male	No pass	Pass	No pass	/	No pass	/	Mild hearing loss	Mild hearing loss
1061	Female	No pass	No pass	No pass	/	Pass	/	Mild hearing loss	Normal hearing
1066	Female	No pass	Pass	No pass	/	No pass	/	Moderate hearing loss	Mild hearing loss
1068	Female	No pass	No pass	No pass	/	No pass	/	Mild hearing loss	Mild hearing loss
	Female	No pass	No pass	No pass	/	No pass	/	Mild hearing loss	Mild hearing loss
	Male	Pass	No pass	Pass	/	No pass	/	Normal hearing	Profound hearing loss
	Male	No pass	No pass	No pass	/	No pass	/	Moderate hearing loss	Moderate hearing loss
	Female	No pass	No pass	No pass	/	No pass	/	Moderate hearing loss	Moderate hearing loss
	Female	Pass	No pass	Pass	/	No pass	/	Normal hearing	Profound hearing loss
	Female	Pass	No pass	No pass	/	No pass	/	Normal hearing	Moderate hearing loss

## Sheet: Risk factors
Genders	Fertilization status	Gestational period	Pregnancy history	Mode of delivery	Birth weight (g)	neonatal jaundice	history of hypoxia	Feeding Methods	family history of HL	history of neonatal disease	neonatal ward history	checkup	Diagnostic results
													L	R
Male	natural conception	40+	/	natural childbirth	4110	/	/	breast milk	/	/		negative	Mild hearing loss	Moderate hearing loss
Male	natural conception	39+4	small amount of amniotic fluid	Cesarean section	3100	Yes	/	breast milk	/	jaundice	Yes	negative	Mild hearing loss	Normal hearing
Male	natural conception	39	/	Cesarean section	3550	Yes	/	mixed feeding	/	jaundice	Yes	negative	Moderate hearing loss	Mild hearing loss
Male	natural conception	38+4	/	natural childbirth	3450	/	/	breast milk	Brother (sister): hearing impaired	/		negative	Mild hearing loss 听力损失	Moderate hearing loss
Male	natural conception	41	Cold 2 times	natural childbirth	3100	/	/	mixed feeding	/	/		negative	Moderate hearing loss	Moderate hearing loss
Male	artificial insemination	37	Gestational diabetes	Cesarean section	2400	/	/	formula feeding	/	/		negative	Severe hearing loss	Profound hearing loss
Male	natural conception	41	Cold 1 time	Cesarean section	3100	/	/	breast milk	/	/		negative	Moderate hearing loss	Moderate hearing loss
Female	natural conception	36+5	Widening of the posterior cranial fossa pool by 1.25 cm	Cesarean section	2250	/	/	formula feeding	/	lit. large pillow and large pool	Yes	negative	Mild hearing loss	Mild hearing loss
Female	natural conception	39+1	/	Cesarean section	3400	/	/	mixed feeding	Deaf parents	/	Yes	negative	Profound hearing loss	Profound hearing loss
Male	natural conception	39+5	/	natural childbirth	5800	Yes	Yes	牛奶	/	Perinatal asphyxia	Yes	negative	Profound hearing loss	Moderate hearing loss
Female	natural conception	39+4	gallstones	Cesarean section	2930	/	/	formula feeding	Mother's Acquired Hearing Loss	/		negative	Moderate hearing loss	Moderate hearing loss
Male	natural conception	39+6	/	Cesarean section	3150	/	/	mixed feeding	/	/		negative	Profound hearing loss	Severe hearing loss
Male	natural conception	39+5	/	natural childbirth	3700	Yes	/	breast milk	/	Jaundice, pneumonia	Yes	negative	Mild hearing loss	Mild hearing loss 听力损失
Male	natural conception	39+1	/	Cesarean section	4120	Yes	/	breast milk	His brother (sister) is hearing impaired	pneumonia	Yes	negative	Severe hearing loss	Moderate hearing loss
Female	natural conception	40+1	/	Cesarean section	3420	/	/	breast milk	/	varicella		negative	Mild hearing loss 听力损失	Moderate hearing loss
Female	natural conception	39+5	/	Cesarean section	3520	Yes	/	mixed feeding	His brother (sister) is hearing impaired	Neonatal hemolytic jaundice, neonatal pneumonia	Yes	negative	Moderate hearing loss	Moderate hearing loss
Female	natural conception	37	Hypertension in pregnancy	Cesarean section	3600	Yes	/	breast milk	/	Neonatal hemolytic jaundice, neonatal pneumonia	Yes	negative	Normal hearing	Moderate hearing loss
Male	natural conception	不详	Gestational diabetes	natural childbirth	3500	/	/	mixed feeding	His brother (sister) is hearing impaired	/		negative	Mild hearing loss 听力损失	Normal hearing
Female	natural conception	38+5	/	Cesarean section	3350	/	/	mixed feeding	His brother (sister) is hearing impaired,Acquired hearing impairment of mother and deafness of father	/		negative	Severe hearing loss	Profound hearing loss
Female	natural conception	40	Cold and flu medication	natural childbirth	2876	Yes	/	mixed feeding	/	Neonatal jaundice, diarrhea	Yes	negative	Profound hearing loss	Profound hearing loss
Male	natural conception	38+5	/	Cesarean section	3600	/	/	mixed feeding	/	hypoglycemia	Yes	negative	Mild hearing loss	Normal hearing
Male	natural conception	38+1	/	natural childbirth	2600	/	/	mixed feeding	/	/		negative	Mild hearing loss 听力损失	Normal hearing
Male	natural conception	40+6	/	natural childbirth	4080	Yes	/	breast milk	/	Neonatal sepsis, neonatal pneumonia, neonatal XBO hemolytic jaundice, scalp hematoma, macrosomia, foramen ovale not closed	Yes	negative	Mild hearing loss 听力损失	Mild hearing loss 听力损失
Male	natural conception	39	/	natural childbirth	3600	/	/	breast milk	/	/		negative	Profound hearing loss	Profound hearing loss
Female	natural conception	40+4	Cold	Cesarean section	2800	Yes	/	breast milk	/	Neonatal hyperbilirubinemia, XBO hemolysis, bilirubin encephalopathy, small for gestational age, congenital heart disease		negative	Moderate hearing loss	Mild hearing loss 听力损失
Female	natural conception	39	/	Cesarean section	2650	/	/	breast milk	His brother (sister) is hearing impaired	/		negative	Moderate hearing loss	Normal hearing
Male	natural conception	39	/	natural childbirth	3110	/	Yes	breast milk	/	Perinatal asphyxia	Yes	negative	Mild hearing loss	Normal hearing
Male	natural conception	39+4	/	Cesarean section	4300	Yes	/	breast milk	/	/		negative	Severe hearing loss	Moderate hearing loss
Male	natural conception	39	/	natural childbirth	3100	/	/	breast milk	/	/		negative	Mild hearing loss	Mild hearing loss
Male	natural conception	41+1	/	Cesarean section	3400	Yes	/	mixed feeding	His brother (sister) is hearing impaired	Jaundice, yam allergy	Yes	negative	Moderate hearing loss	Moderate hearing loss
Female	natural conception	38+2	/	Cesarean section	3350	/	/	breast milk	/	/		negative	Mild hearing loss	Mild hearing loss
Male	natural conception	38+6	Gestational diabetes	natural childbirth	3450	Yes	/	mixed feeding	/	jaundice		negative	Severe hearing loss	Severe hearing loss
Male	natural conception	40+3	/	natural childbirth	3750	/	/	breast milk	/	/		negative	Mild hearing loss	Mild hearing loss
Male	natural conception	38	/	Cesarean section	2980	Yes	/	breast milk	/	/		Bilateral auricular malformations with paronychia seen above the ear screen and narrowing of the external auditory canal	Moderate hearing loss	Severe hearing loss
Female	natural conception	39	/	natural childbirth	3450	/	/	breast milk	/	/		negative	Mild hearing loss	Mild hearing loss
Female	natural conception	40+2	/	Cesarean section	4150	/	/	formula feeding	/	/		negative	Profound hearing loss	Normal hearing
Male	natural conception	39	/	Cesarean section	3200	/	/	breast milk	/	/		negative	Mild hearing loss	Mild hearing loss
Female	natural conception	39	anemic	natural childbirth	3500	/	/	formula feeding	/	/		negative	Mild hearing loss	Normal hearing
Male	natural conception	39+5	/	Cesarean section	3400	/	/	breast milk	/	/		negative	Normal hearing	Severe hearing loss
Female	natural conception	41	/	Cesarean section	3320	/	/	formula feeding	/	/		negative	Mild hearing loss	Mild hearing loss
Male	natural conception	40	anemic	natural childbirth	3320	/	/	mixed feeding	/	/		negative	Moderate hearing loss	Normal hearing
Male	natural conception	39+6	/	natural childbirth	4350	Yes	Yes	mixed feeding	/	/		negative	Moderate hearing loss	Mild hearing loss
Female	natural conception	32	/	Cesarean section	1600	Yes	Yes	formula feeding	/	Neonatal respiratory distress syndrome, prematurity, low birth weight, DIC, respiratory acidosis, hypoxic-ischemic myocardial damage, perinatal asphyxia, sepsis, anemic, neonatal cholestasis syndrome	Yes	negative	Normal hearing	Moderate hearing loss
Male	natural conception	37	anemic	Cesarean section	5600	/	/	formula feeding	/	/		negative	Mild hearing loss	Normal hearing
Female	natural conception	40	/	natural childbirth	...	/	/	breast milk	/	/		negative	Profound hearing loss	Mild hearing loss
Female	natural conception	39	/	Cesarean section	3050	/	Yes	breast milk	/	/		negative	Mild hearing loss	Mild hearing loss
Female	natural conception								Yes				Profound hearing loss	Profound hearing loss
Male	natural conception												Moderate hearing loss	Severe hearing loss
Male	natural conception					Yes							Moderate hearing loss	Moderate hearing loss
Male	natural conception		Gestational diabetes										Mild hearing loss	Mild hearing loss
Male	natural conception					Yes					Yes		Normal hearing	Moderate hearing loss
Male	natural conception	38+4	/	natural childbirth	3100	/	/	breast milk	/	/		negative	Profound hearing loss	Normal hearing
Male	natural conception	38	/	Cesarean section	3300	/	/	breast milk	/	/		negative	Mild hearing loss	Normal hearing
Male	natural conception	38	hydrocele	natural childbirth	3200	/	/	breast milk	/	/		negative	Mild hearing loss	Mild hearing loss
Male	natural conception	38+2	/	Cesarean section	4000	Yes	/	breast milk	/	/		negative	Profound hearing loss	Profound hearing loss
Male	natural conception	40	/	natural childbirth	3440	/	/	mixed feeding	/	/		negative	Profound hearing loss	Profound hearing loss
Female	natural conception	39	Transaminases during pregnancy	Cesarean section	3450	Yes	/	breast milk	/	/		negative	Profound hearing loss	Profound hearing loss
Male	natural conception	41	/	natural childbirth	3400	/	/	breast milk	His mother has hearing loss in one ear.	/		negative	Mild hearing loss	Mild hearing loss
Male	natural conception	40	/	natural childbirth	4300	/	/	breast milk	/	/		negative	Moderate hearing loss	Moderate hearing loss
Male	natural conception	39+2	/	Cesarean section	3500	Yes	/	formula feeding	Grandpa's hearing loss in both ears	/		negative	Moderate hearing loss	Normal hearing
Male	natural conception	36	Hypertension in pregnancy	Cesarean section	2450	Yes	/	mixed feeding	/	neonatal jaundice		negative	Mild hearing loss	Mild hearing loss
Male	natural conception	38+5	Gestational diabetes	natural childbirth	3500	/	/	formula feeding	/	/		negative	Mild hearing loss	Normal hearing
Male	natural conception	35+3	/	Cesarean section	2800	/	Yes	formula feeding	/	Hypoxia, preterm labor	Yes	negative	Mild hearing loss	Moderate hearing loss
Female	natural conception	39	/	Cesarean section	2960	/	/	formula feeding	/	pneumonia	Yes	negative	Profound hearing loss	Normal hearing
Male	natural conception	38	Gestational diabetes	Cesarean section	4310	/	/	formula feeding	/	/		negative	Normal hearing	Mild hearing loss
Male	natural conception	37+2	/	natural childbirth	3630	Yes	/	formula feeding	/	/		negative	Mild hearing loss	Mild hearing loss
Male	natural conception	40+1	/	natural childbirth	3250	/	/	breast milk	/	/		negative	Normal hearing	Mild hearing loss
Female	natural conception	36+4	Hypothyroidism	Cesarean section	2800	/	/	breast milk	/	/		negative	Mild hearing loss	Normal hearing
Female	natural conception	40	Gestational diabetes	Cesarean section	3330	/	/	mixed feeding	Deaf parents	/		negative	Profound hearing loss	Profound hearing loss
Male	natural conception	40+2	/	natural childbirth	3970	Yes	/	breast milk	/	/	Yes	negative	Mild hearing loss	Moderate hearing loss
Male	natural conception	40+4	/	Cesarean section	3800	/	/	breast milk	/	/		negative	Normal hearing	Mild hearing loss
Male	natural conception	39+2	/	natural childbirth	3600	Yes	/	mixed feeding	/	Neonatal jaundice, serotonin		negative	Normal hearing	Moderate hearing loss
Male	natural conception	37	/	natural childbirth	3000	/	/	breast milk	/	/		negative	Mild hearing loss	Normal hearing
Male	natural conception	40+1	/	Cesarean section	3700	/		formula feeding	/	/		negative	Mild hearing loss	Normal hearing
Male	natural conception	39+6	anemic	natural childbirth	4640	Yes	/	formula feeding	/	/	Yes	negative	Mild hearing loss	Normal hearing
Female	natural conception	39+6	/	natural childbirth	3000	/	/	breast milk	/	/		negative	Normal hearing	Moderate hearing loss
Male	natural conception	37	/	Cesarean section	2550	Yes	/	breast milk	/	Hernia, pulmonary stenosis		negative	Mild hearing loss	Mild hearing loss
Female	natural conception	39+4	/	Cesarean section	4150	Yes	/	breast milk	/	/	Yes	negative	Moderate hearing loss	Moderate hearing loss
Female	natural conception	41	Gestational diabetes	Cesarean section	6080	Yes	/	mixed feeding	/	/	Yes	negative	Mild hearing loss	Mild hearing loss
Male	natural conception	40	/	Cesarean section	6800	/	/	breast milk	/	/		negative	Moderate hearing loss	Moderate hearing loss
Male	natural conception	41	/	natural childbirth	3190	Yes	/	formula feeding	/	/		negative	Mild hearing loss	Normal hearing
Male	natural conception	40+2	/	natural childbirth	5100	/	/	breast milk	/	/		negative	Mild hearing loss	Mild hearing loss
Male	artificial insemination	36+3	Elevated bile acids	Cesarean section	2500	/	/	formula feeding	/	/		negative	Moderate hearing loss	Mild hearing loss
Male	natural conception	38+5	/	Cesarean section	3750	/	/	breast milk	Hearing loss in maternal grandfather's right ear	/		negative	Normal hearing	Profound hearing loss
Male	natural conception	40+2	Gestational diabetes	natural childbirth	3335	/	/	breast milk	/	neonatal infection	Yes	negative	Moderate hearing loss	Mild hearing loss
Female	natural conception	37	/	Cesarean section	3250	Yes	/	formula feeding	/	/	Yes	negative	Moderate hearing loss	Moderate hearing loss
Female	natural conception	38+5	Hypertension in pregnancy	Cesarean section	7400	/	/	breast milk	/	/		negative	Mild hearing loss	Moderate hearing loss
Male	natural conception	39	Gestational diabetes	Cesarean section	4000	/	/	mixed feeding	/	/		negative	Mild hearing loss	Mild hearing loss
Male	natural conception	39+4	/	natural childbirth	3500	/	/	mixed feeding	/	/		negative	Mild hearing loss	Normal hearing
Female	natural conception	40	Hypertension in pregnancy	natural childbirth	3150	/	/	formula feeding	/	/		negative	Moderate hearing loss	Normal hearing
Female	natural conception	39+5	/	natural childbirth	2900	Yes	/	breast milk	/	/		negative	Mild hearing loss	Mild hearing loss
Female	natural conception					Yes							Moderate hearing loss	Moderate hearing loss
Male	natural conception		Gestational diabetes			/							Moderate hearing loss	Moderate hearing loss
Male	natural conception					/							Normal hearing	Profound hearing loss
Male	natural conception					/					Yes		Severe hearing loss	Moderate hearing loss
Female	natural conception	40	/	Cesarean section	2800	/	/	breast milk	/	Mediterranean anemic		negative	Mild hearing loss	Mild hearing loss
Female	natural conception	40+2	Hypothyroidism	natural childbirth	3400	Yes	/	breast milk	/	/		negative	Mild hearing loss	Mild hearing loss
Female	natural conception	35	/	Cesarean section	5600	/	/	mixed feeding	/	/	Yes	negative	Mild hearing loss	Mild hearing loss
Female	natural conception	38+3	Positive TP before pregnancy	Cesarean section	3300	Yes	/	breast milk	/	/		negative	Mild hearing loss	Mild hearing loss
Female	natural conception	39+1	Hypothyroidism	Cesarean section	3258	/	/	breast milk	/	/		negative	Normal hearing	Profound hearing loss
Male	natural conception	40+5	Hypothyroidism	Cesarean section	3650	/	/	breast milk	/	/		negative	Moderate hearing loss	Moderate hearing loss
Female	natural conception	39+2	/	Cesarean section	3340	Yes	/	breast milk	/	/		negative	Mild hearing loss	Mild hearing loss
Male	artificial insemination	38+1	/	natural childbirth	3750	/	/	breast milk	/	TP suspected positive		negative	Mild hearing loss	Mild hearing loss
Female	natural conception	39+2	/	natural childbirth	3850	Yes	/	breast milk	/	/	Yes	negative	Mild hearing loss	Mild hearing loss
Male	natural conception	35	/	Cesarean section	6180	/	Yes	formula feeding	/	/	Yes	negative	Normal hearing	Mild hearing loss
Female	natural conception	40+2	/	Cesarean section	3900	/	/	breast milk	/	/		negative	Mild hearing loss	Normal hearing
Female	natural conception	39+2	Gestational diabetes、anemic、thrombocytopenia	natural childbirth	4000	Yes	/	breast milk	/	GPS stereotypes, intrauterine infections		negative	Mild hearing loss	Normal hearing
Male	natural conception	38+1	/	natural childbirth	3600	Yes	/	breast milk	/	History of surgery: bone puncture; history of infection: leukocyte abnormalities not identified; Mediterranean anemic	Yes	negative	Mild hearing loss	Mild hearing loss	。。。
Female	natural conception	40	/	natural childbirth	3900	/	/	breast milk	/	/		negative	Mild hearing loss	Mild hearing loss
Male	natural conception	39+2	/	natural childbirth	3680	/	/	formula feeding	/	meningitis		negative	Severe hearing loss	Profound hearing loss
Male	natural conception	38+4	/	natural childbirth	3335	/	/	breast milk	/	pneumonia	Yes	negative	Mild hearing loss	Mild hearing loss
Male	natural conception	39	Non-invasive chromosome 7 duplication	natural childbirth	2840	/	/	breast milk	/	/		negative	Profound hearing loss	Profound hearing loss
Female	natural conception	40	/	natural childbirth	2930	Yes	/	mixed feeding	/	/	Yes	negative	Profound hearing loss	Normal hearing
Male	natural conception	38	/	Cesarean section	2600	/	/	breast milk	/	/		Right ear: microtia, narrowing of external auditory canal	Moderate hearing loss	Moderate hearing loss
Male	natural conception	37	/	natural childbirth	3040	Yes	/	formula feeding	/	/	Yes	negative	Moderate hearing loss	Moderate hearing loss
Male	natural conception	37	/	natural childbirth	2700	Yes	/	formula feeding	/	pneumonia	Yes	negative	Mild hearing loss	Mild hearing loss
Male	natural conception	38	/	Cesarean section	3200	Yes	/	breast milk	/	/		negative	Mild hearing loss	Mild hearing loss
Male	natural conception	39+5	/	natural childbirth	3450	Yes	/	breast milk	/	/	Yes	negative	Mild hearing loss	Normal hearing
Male	artificial insemination	34+6	Gestational diabetes	Cesarean section	2100	Yes	/	formula feeding	/	/	Yes	negative	Mild hearing loss	Normal hearing
Female	natural conception	39+1	Gestational diabetes、Hepatic function abnormalities	natural childbirth	2700	/	/	breast milk	/	/		negative	Normal hearing	Moderate hearing loss
Male	artificial insemination	36	/	Cesarean section	2600	/	/	mixed feeding	/	/		negative	Mild hearing loss	Mild hearing loss
Male	natural conception	38+4	/	Cesarean section	3660	/	/	mixed feeding	/	/		negative	Moderate hearing loss	Mild hearing loss
Male	natural conception	39+2	/	natural childbirth	3200	Yes	/	formula feeding	/	/	Yes	negative	Moderate hearing loss	Mild hearing loss
Male	natural conception	39+6	/	Cesarean section	2800	/	/	formula feeding	/	/		negative	Mild hearing loss	Mild hearing loss
Male	natural conception	34	/	natural childbirth	2250	Yes	/	breast milk	/	/	Yes	negative	Normal hearing	Mild hearing loss
Female	natural conception	40	/	Cesarean section	2950	Yes	Yes	formula feeding	/	/	Yes	left ear, attached ear	Profound hearing loss	Profound hearing loss
Female	natural conception	40+6	/	natural childbirth	3400	Yes	/	mixed feeding	/	/	Yes	negative	Mild hearing loss	Mild hearing loss
Male	natural conception	39+3	/	natural childbirth	2750	Yes	/	mixed feeding	/	/	Yes	negative	Normal hearing	Moderate hearing loss
Female	natural conception	39+2	/	Cesarean section	3500	/	/	breast milk	/	/		negative	Profound hearing loss	Profound hearing loss
Female	natural conception	34+6	Placenta praevia, placental abruption, preeclampsia, right kidney stone	Cesarean section	1900	Yes	Yes	formula feeding	/	早产儿、新生儿重度窒息、新生儿Respiratory distress syndrome, respiratory failure, myocardial damage, metabolic acidosis, coagulation abnormalities, neonatal hyperglycemia, hypofibrinogenemia, low-birth-weight infants, neonatal anemic, patent foramen ovale, neonatal thrombocytopenia, preterm brain injury	Yes	negative	Profound hearing loss	Normal hearing
Male	natural conception	40	/	natural childbirth	3000	Yes	/	breast milk	/	/	Yes	negative	Profound hearing loss	Profound hearing loss
Female	natural conception	39+4	Gestational diabetes	natural childbirth	3180	/	/	formula feeding	/	Cleft palate (degree I-II)		negative	Moderate hearing loss	Moderate hearing loss
Male	natural conception	40	/	natural childbirth	3000	/	/	breast milk	/	/		negative	Normal hearing	Mild hearing loss
Male	natural conception	37+5	Mediterranean anemic	natural childbirth	2550	Yes	/	formula feeding	/	/		negative	Moderate hearing loss	Moderate hearing loss
Female	natural conception	40	/	Cesarean section	3700	/	/	breast milk	/	/		negative	Mild hearing loss	Normal hearing
Male	natural conception	38+5	/	Cesarean section	3320	/	/	breast milk	/	/		negative	Mild hearing loss	Mild hearing loss
Male	natural conception	39+6	/	Cesarean section	3290	/	/	breast milk	/	/		negative	Moderate hearing loss	Mild hearing loss
Female	natural conception	36+4	/	natural childbirth	3000	Yes	/	mixed feeding	/	/	Yes	negative	Mild hearing loss	Mild hearing loss
Female	natural conception	41+1	/	natural childbirth	3010	/	/	breast milk	/	/		negative	Profound hearing loss	Severe hearing loss
Male	natural conception	41	/	natural childbirth	3700	Yes	/	mixed feeding	/	G6PD		negative	Mild hearing loss	Mild hearing loss
Female	natural conception	38	Cold	Cesarean section	2900	Yes	/	formula feeding	/	/		negative	Moderate hearing loss	Mild hearing loss
Male	natural conception	37+5	/	natural childbirth		/	/	mixed feeding	/	/		negative	Moderate hearing loss	Moderate hearing loss
Male	natural conception	40	Gestational diabetes	Cesarean section	4300	/	/	mixed feeding	/	/		negative	Mild hearing loss	Moderate hearing loss
Female	natural conception	38	/	Cesarean section	3050	/	/	breast milk	/	Poor muscle tone	Yes	negative	Normal hearing	Moderate hearing loss
Female	natural conception	40+2	/	natural childbirth	3450	/	/	breast milk	/	pneumonia	Yes	negative	Mild hearing loss	Normal hearing
Female	natural conception	39	/	natural childbirth	2650	/	/	formula feeding	/	/		negative	Moderate hearing loss	Mild hearing loss
Male	artificial insemination	41+2	/	Cesarean section	3760	Yes	/	breast milk	/	/	Yes	negative	Profound hearing loss	Normal hearing
Female	natural conception	39+2	/	natural childbirth	3000	Yes	/	mixed feeding	/	/		negative	Severe hearing loss	Normal hearing
Female	natural conception	38+6	/	Cesarean section	3150	/	/	breast milk	/	/		negative	Mild hearing loss	Normal hearing
Male	natural conception	38	/	natural childbirth	3000	Yes	/	formula feeding	/	/	Yes	negative	Normal hearing	Profound hearing loss
Male	natural conception	38	/	natural childbirth	3100	/	/	breast milk	/	/		negative	Moderate hearing loss	Moderate hearing loss
Male	natural conception	39	/	natural childbirth	3300	/	/	mixed feeding	/	/		negative	Mild hearing loss	Normal hearing
Female	natural conception	37+3	/	Cesarean section	2900	/	/	breast milk	/	/		negative	Moderate hearing loss	Moderate hearing loss
Male	artificial insemination	25	/	natural childbirth	760	/	Yes	formula feeding	/	Ultra-preterm infants, neonatal respiratory distress syndrome, ultra-low birth weight infants, brain injury/intracranial hemorrhage in preterm infants, cleft lip and palate, pulmonary hypertension, neonatal pneumothorax, mediastinal emphysema, cervical pneumomediastinum, neonatal anemic, hyperlactatemia, neonatal hypoproteinemia, neonatal hyperkalemia, neonatal hyperbilirubinemia, neonatal bronch…	Yes	negative	Mild hearing loss	Mild hearing loss
Female	natural conception	40+5	/	Cesarean section	4200	/	/	breast milk	/	/		negative	Moderate hearing loss	Mild hearing loss
Male	natural conception	39+3	/	Cesarean section	3450	/	/	breast milk	Grandma's losing her hearing.	/		negative	Mild hearing loss	Mild hearing loss
Male	natural conception	41+2	/	natural childbirth	3300	/	/	breast milk	/	/		negative	Normal hearing	Moderate hearing loss
Female	natural conception	35+1	/	natural childbirth	2850	/	/	formula feeding	/	/	Yes	negative	Mild hearing loss	Mild hearing loss
Male	natural conception	39+4	/	Cesarean section	3500	/	/	breast milk	/	/		negative	Mild hearing loss	Mild hearing loss
Female	natural conception	38+5	/	natural childbirth	3100	Yes	/	breast milk	/	/	Yes	negative	Mild hearing loss	Normal hearing
Male	natural conception	39+5	Hypothyroidism	natural childbirth	2800	/	/	breast milk	/	/		negative	Normal hearing	Mild hearing loss
Female	natural conception	39	Hypothyroidism	natural childbirth	2900	Yes	/	mixed feeding	/	/	Yes	negative	Normal hearing	Mild hearing loss
Female	natural conception	41	/	natural childbirth	3620	/	/	mixed feeding	/	/		negative	Normal hearing	Moderate hearing loss
Male	natural conception	39+6	/	natural childbirth	3500	/	/	formula feeding	/	/		negative	Mild hearing loss	Moderate hearing loss
Female	natural conception	27	/	Cesarean section	880	/	/	formula feeding	/	Ultra-low birth weight infants, preterm labor, neonatal pneumonia, neonatal respiratory distress syndrome, retinopathy of prematurity	Yes	negative	Mild hearing loss	Mild hearing loss
Male	natural conception	41+1	/	natural childbirth	3280	/	/	formula feeding	/	/		negative	Normal hearing	Profound hearing loss
Male	natural conception	39+4	/	Cesarean section	3300	Yes	/	breast milk	/	neonatal jaundice	Yes	negative	Mild hearing loss	Mild hearing loss
Female	natural conception	39+4	/	natural childbirth	3400	/	/	breast milk	/	/		negative	Profound hearing loss	Normal hearing
Male	natural conception	40+4	/	natural childbirth	3000	/	/	breast milk	/	/	Yes	negative	Normal hearing	Moderate hearing loss
Female	natural conception	40	/	natural childbirth	2850	Yes	/	breast milk	/	/		negative	Mild hearing loss	Mild hearing loss
Male	natural conception	39+4	/	Cesarean section	2850	/	/	formula feeding	/	/	/	negative	Mild hearing loss	Mild hearing loss
Male	natural conception	38+3	Gestational diabetes	Cesarean section	3500	/	/	formula feeding	/	/	/	negative	Profound hearing loss	Normal hearing
Female	natural conception	38+5	Gestational diabetes	natural childbirth	2950	Yes	/	mixed feeding	/	/	/	negative	Profound hearing loss	Profound hearing loss
Male	natural conception	38+4	/	Cesarean section	3260	/	/	breast milk	/	/	/	negative	Normal hearing	Moderate hearing loss
Female	natural conception	37	/	Cesarean section	2950	/	/	formula feeding	/	/	Yes	negative	Normal hearing	Moderate hearing loss
Male	natural conception	39+1	/	natural childbirth	3250	/	/	formula feeding	/	/	/	negative	Profound hearing loss	Profound hearing loss
Male	natural conception	39	/	natural childbirth	3800	/	/	mixed feeding	/	/	/	negative	Moderate hearing loss	Moderate hearing loss
Female	natural conception	39	/	Cesarean section	3000	/	/	mixed feeding	/	/	/	negative	Profound hearing loss	Normal hearing
Male	natural conception	40+2	/	natural childbirth	3450	Yes	/	formula feeding	/	neonatal jaundice	Yes	negative	Profound hearing loss	Normal hearing
Male	natural conception	39+2	anemic	natural childbirth	3650	/	/	breast milk	/	/	/	negative	Profound hearing loss	Normal hearing
Female	natural conception	41+2	Hypothyroidism	natural childbirth	2330	/	/	breast milk	/	/	/	negative	Mild hearing loss	Mild hearing loss
Male	natural conception	39+4	/	natural childbirth	3000	/	/	breast milk	/	/	/	negative	Moderate hearing loss	Mild hearing loss
Male	natural conception	39+2	/	natural childbirth	3500	/	/	breast milk	/	/	/	negative	Normal hearing	Mild hearing loss
Female	natural conception	40+1	/	Cesarean section	2700	/	/	breast milk	/	/	/	negative	Mild hearing loss	Mild hearing loss
Female	natural conception	38	single umbilical artery (anatomy)	natural childbirth	2428	/	/	牛奶	/	Neonatal aspiration pneumonia	Yes	negative	Mild hearing loss	Mild hearing loss
Male	natural conception	43+3	/	Cesarean section	3200	/	/	mixed feeding	/	/	/	negative	Profound hearing loss	Profound hearing loss
Male	natural conception	39+2	/	Cesarean section	3900	Yes	/	breast milk	/	neonatal jaundice	Yes	negative	Profound hearing loss	Normal hearing
Male	natural conception	40	/	Cesarean section	3900	/	/	breast milk	/	/	/	negative	Moderate hearing loss	Moderate hearing loss
Male	natural conception	39	/	natural childbirth	3100	/	/	formula feeding	/	/	/	negative	Moderate hearing loss	Normal hearing
Male	natural conception	38	/	natural childbirth	2450	/	/	breast milk	/	/	/	negative	Severe hearing loss	Severe hearing loss
Male	natural conception	37+1	/	Cesarean section	3300	/	/	breast milk	/	/	/	negative	Profound hearing loss	Normal hearing
Male	natural conception	39+4	Gestational diabetes	natural childbirth	3350	/	/	formula feeding	Grandma has acquired hearing loss.	/	/	negative	Moderate hearing loss	Mild hearing loss
Female	natural conception	40	/	Cesarean section	3100	/	/	mixed feeding	/	/	/	negative	Mild hearing loss	Mild hearing loss
Female	natural conception	40+3	/	natural childbirth	3600	Yes	/	mixed feeding	/	/	Yes	negative	Mild hearing loss	Normal hearing
Male	natural conception	39+4	/	natural childbirth	3550	/	/	breast milk	/	/	/	negative	Profound hearing loss	Mild hearing loss
Male	natural conception	39+3	Hypothyroidism	Cesarean section	3440	Yes	/	breast milk	/	/	/	negative	Mild hearing loss	Mild hearing loss
Male	natural conception	35+4	/	Cesarean section	3050	Yes	Yes	mixed feeding	/	Arrhythmia, hyperbilirubinemia, prematurity	Yes	negative	Moderate hearing loss	Moderate hearing loss
Female	natural conception	35+5	Hypertension in pregnancy	Cesarean section	1550	/	/	formula feeding	/	Low birth weight children	Yes	negative	Profound hearing loss	Normal hearing
Male	natural conception	39	/	natural childbirth	2950	/	/	mixed feeding	/	/	/	negative	Mild hearing loss	Mild hearing loss
Female	natural conception	39+2	/	natural childbirth	2850	/	/	formula feeding	/	/	/	negative	Mild hearing loss	Mild hearing loss
Male	natural conception	37+6	/	natural childbirth	2900	/	/	formula feeding	/	/	/	negative	Profound hearing loss	Mild hearing loss
Male	natural conception	40	HPV, Mycoplasma infection	Cesarean section	4100	/	/	mixed feeding	/	/	/	negative	Normal hearing	Moderate hearing loss
Male	natural conception	38	/	Cesarean section	3450	/	/	formula feeding	/	/	/	negative	Severe hearing loss	Moderate hearing loss
Female	natural conception	38+6	Gestational diabetes	natural childbirth	3000	/	/	mixed feeding	/	Cleft lip and palate, fever with COVID-19 infection	Yes	negative	Moderate hearing loss	Moderate hearing loss
Male	natural conception	39	/	Cesarean section	3400	Yes	/	mixed feeding	/	/	/	negative	Severe hearing loss	Moderate hearing loss
Male	natural conception	39+6	Gestational diabetes	Cesarean section	3280	/	/	breast milk	/	/	/	negative	Mild hearing loss	Mild hearing loss
Female	natural conception		Gestational diabetes			/							Moderate hearing loss	Moderate hearing loss
Male	natural conception					/	Yes				Yes		Moderate hearing loss	Moderate hearing loss
Male	natural conception					Yes							Mild hearing loss	Mild hearing loss
Female	natural conception					/							Mild hearing loss	Mild hearing loss
Female	natural conception	39+3	/	Cesarean section	3800	Yes	/	mixed feeding	/	neonatal jaundice	Yes	negative	Mild hearing loss	Mild hearing loss
Female	natural conception	38+5	/	Cesarean section	3600	/	/	breast milk	/	/	/	negative	Severe hearing loss	Severe hearing loss
Female	artificial insemination	39+3	Hypertension in pregnancy	natural childbirth	3150	/	/	mixed feeding	/	/	/	negative	Normal hearing	Moderate hearing loss
Female	natural conception	39+4	Gestational diabetes、Hypothyroidism	natural childbirth	2950	/	/	breast milk	/	hypoglycemia	Yes	negative	Mild hearing loss	Mild hearing loss
Female	natural conception	37+5		natural childbirth	3100	Yes		formula feeding		hemolytic jaundice (medicine)	Yes	negative	Mild hearing loss	Normal hearing
Female	natural conception	39+1	Gestational diabetes	natural childbirth	3080	Yes		formula feeding		jaundice	Yes	negative	Mild hearing loss	Normal hearing
Female	artificial insemination	39+3	Hypertension in pregnancy	natural childbirth	3150	/		mixed feeding				right parietal ear	Normal hearing	Severe hearing loss
Female	natural conception	39+4	Gestational diabetes、Hypothyroidism	natural childbirth	2950	/		breast milk		hypoglycemia	Yes	negative	Mild hearing loss	Severe hearing loss
Male	natural conception	39+5		natural childbirth	2880	Yes		formula feeding		Jaundice, conjunctivitis	Yes	negative	Mild hearing loss	Mild hearing loss
Female	natural conception	39+5		Cesarean section	3450	/		breast milk				negative	Moderate hearing loss	Severe hearing loss
Male	natural conception	38		Cesarean section	2.95	/		formula feeding	Grandma and mom are deaf			negative	Moderate hearing loss	Moderate hearing loss
Male	natural conception	39+3		Cesarean section	3800	Yes		mixed feeding				negative	Severe hearing loss	Severe hearing loss
Male	natural conception	41		natural childbirth	3840	/		formula feeding				Auricular deformity of the right ear	Normal hearing	Profound hearing loss
Male	natural conception	39		Cesarean section	3650	/		breast milk				negative	Normal hearing	Moderate hearing loss
Female	natural conception	38+3		Cesarean section	2200	/		breast milk		/	Yes	negative	Mild hearing loss	Normal hearing
Male	natural conception	39		natural childbirth	3300	/		formula feeding				negative	Mild hearing loss	Mild hearing loss
Male	natural conception	39+4	/	natural childbirth	3650	/		formula feeding				negative	Moderate hearing loss	Mild hearing loss
Male	natural conception	38+6	Gestational diabetes	natural childbirth	3400	/		breast milk				negative	Mild hearing loss	Normal hearing
Male	natural conception	37+2	Hypertension in pregnancy、Gestational diabetes	Cesarean section	3600	/		breast milk	Hearing loss in mother's right ear			negative	Mild hearing loss	Normal hearing
Female	natural conception	39		natural childbirth	2750	/		breast milk				negative	Mild hearing loss	Normal hearing
Male	natural conception	37+6		Cesarean section	2900	/		formula feeding				negative	Mild hearing loss	Mild hearing loss
Male	natural conception	36	Gestational diabetes	Cesarean section	2950	/		mixed feeding	Mother's congenital hearing loss			negative	Profound hearing loss	Profound hearing loss
Male	natural conception	39+4		natural childbirth	3400	/		breast milk				negative	Moderate hearing loss	Moderate hearing loss
Female	natural conception	39	cold	natural childbirth	2600	/						negative	Profound hearing loss	Profound hearing loss
Female	natural conception	38		natural childbirth	3200	/		mixed feeding				negative	Normal hearing	Mild hearing loss
Female	natural conception	40	Hypothyroidism	natural childbirth	3550	/		breast milk				negative	Normal hearing	Mild hearing loss
Female	natural conception	35+6	Iron-deficiency anemic	Cesarean section	2550	/		formula feeding			Yes	negative	Mild hearing loss	Mild hearing loss
Male	natural conception	41+3		Cesarean section	3450	/		mixed feeding				negative	Moderate hearing loss	Moderate hearing loss
Female	natural conception	39	Gestational diabetes	Cesarean section	2950	/		formula feeding				negative	Mild hearing loss	Mild hearing loss
Female	natural conception	40	Hashimoto's thyroiditis	natural childbirth	2900	/		mixed feeding				negative	Normal hearing	Moderate hearing loss
Female	natural conception	38+5	anemic	natural childbirth	3200	/		mixed feeding				negative	Mild hearing loss	Mild hearing loss
Male	natural conception	41+3		natural childbirth	3510	/	Yes	mixed feeding		neonatal respiratory distress syndrome (NRDS)	Yes	negative	Mild hearing loss	Normal hearing
Male	natural conception	30	Gestational diabetes	natural childbirth	1440	Yes	Yes	formula feeding		Preterm labor, neonatal respiratory distress syndrome, very low birth weight, neonatal hyperbilirubinemia, neonatal jaundice, pneumonia	Yes	negative	Moderate hearing loss	Moderate hearing loss
Female	natural conception	40	anemic、Hypothyroidism	natural childbirth	3500	Yes				Jaundice		negative	Moderate hearing loss	Severe hearing loss
Female	natural conception	41+1	Hypothyroidism	natural childbirth	3000	/		breast milk				negative	Mild hearing loss	Mild hearing loss
Male	natural conception	39+5		Cesarean section	3300	/		breast milk				negative	Mild hearing loss	Normal hearing
Male	natural conception	37		Cesarean section	2940	Yes	Yes	formula feeding		clubfoot	Yes	negative	Severe hearing loss	Normal hearing
Female	natural conception	38+2		natural childbirth	2500	Yes		formula feeding				negative	Mild hearing loss	Normal hearing听力
Female	natural conception	39		Cesarean section	3000	/		formula feeding				negative	Moderate hearing loss	Normal hearing
Male	natural conception	39		Cesarean section	3690	/		breast milk				negative	Mild hearing loss	Mild hearing loss
Male	artificial insemination	37+2		Cesarean section	2950	/		formula feeding				negative	Moderate hearing loss	Moderate hearing loss
Male	natural conception	39+5		Cesarean section	3250	Yes		mixed feeding		neonatal jaundice	Yes	negative	Mild hearing loss	Normal hearing
Female	natural conception	39+2		Cesarean section	2800	/		breast milk				negative	Mild hearing loss	Mild hearing loss
Female	natural conception	39+3		natural childbirth	2900	Yes		mixed feeding		neonatal jaundice	Yes	negative	Severe hearing loss	Severe hearing loss
Female	natural conception	30		Cesarean section	1100	/		formula feeding		Premature, low-birth-weight babies	Yes	negative	Mild hearing loss	Mild hearing loss
Female	natural conception	39+6		natural childbirth	2800	/		breast milk				negative	Mild hearing loss	Normal hearing
Male	natural conception	37+5		Cesarean section	3290	Yes		formula feeding		neonatal jaundice	Yes	negative	Mild hearing loss	Mild hearing loss
Female	natural conception	37+5		Cesarean section	2565	Yes		breast milk				negative	Mild hearing loss	Mild hearing loss
Male	natural conception	38+6		Cesarean section	3150	Yes		mixed feeding		neonatal jaundice	Yes	negative	Moderate hearing loss	Moderate hearing loss
Male	artificial insemination	36+6		Cesarean section	2220	/		mixed feeding				negative	Mild hearing loss	Mild hearing loss
Female	natural conception	36+7		Cesarean section	2400	/		mixed feeding				negative	Moderate hearing loss	Mild hearing loss
Male	natural conception	36+	Gestational diabetes	Cesarean section	3400	/		formula feeding				negative	Mild hearing loss	Mild hearing loss
Male	natural conception	40+2	Cold, rabies vaccination	natural childbirth	3800	/		formula feeding		neonatal pneumonia	Yes	negative	Profound hearing loss	Profound hearing loss
Male	natural conception	39+3		natural childbirth	3650	Yes		breast milk		neonatal jaundice	Yes	negative	Moderate hearing loss	Moderate hearing loss
Female	natural conception	38		Cesarean section	3200	/		formula feeding				negative	Mild hearing loss	Moderate hearing loss
Female	natural conception	37+1		natural childbirth	3200	/		breast milk	Dad and mom are hearing impaired			negative	Profound hearing loss	Profound hearing loss
Female	natural conception	40	Hypothyroidism	natural childbirth	3300	/		mixed feeding				negative	Mild hearing loss	Mild hearing loss
Male	natural conception	39	Hypothyroidism	Cesarean section	3400	/		breast milk				negative	Normal hearing	Severe hearing loss
Male	natural conception	37+5		Cesarean section	2490	/		mixed feeding		inversion of foot (medicine)	Yes	negative	Mild hearing loss	Normal hearing
Male	natural conception	39+2		natural childbirth	3100	/		mixed feeding	Grandma has hearing loss.			negative	Moderate hearing loss	Normal hearing
Male	natural conception	40+2		natural childbirth	3850	/		mixed feeding		Deformities of the fingers of both hands	Yes	negative	Moderate hearing loss	Normal hearing
Female	natural conception	38+6		Cesarean section	3000	Yes	Yes	breast milk		Hypoxia, jaundice, lung infection	Yes	negative	Normal hearing	Moderate hearing loss
Female	natural conception	38+6	Taking immune system deficiency drugs during pregnancy	natural childbirth	3070	Yes		breast milk				negative	Profound hearing loss	Profound hearing loss
Female	natural conception	41+2	Gestational diabetes	natural childbirth	3700	Yes		breast milk	Mother, grandmother have hearing loss			negative	Mild hearing loss	Mild hearing loss
Male	natural conception	38+5		Cesarean section	3400	/		formula feeding				negative	Mild hearing loss	Normal hearing
Male	natural conception	40+1		natural childbirth	2650	/	Yes	mixed feeding		neonatal hypoxia	Yes	negative	Moderate hearing loss	Mild hearing loss
Male	natural conception	38+6		natural childbirth	3010	/		breast milk				negative	Mild hearing loss	Mild hearing loss
Male	artificial insemination	36+5	Hypertension in pregnancy	Cesarean section	2200	Yes		formula feeding		low-birth-weight child	Yes	negative	Mild hearing loss	Mild hearing loss
Female	natural conception	37+5	Gestational diabetes	Cesarean section	4200	Yes		formula feeding		pneumonia	Yes	negative	Normal hearing听力	Profound hearing loss
Female	natural conception	40+2	Gestational diabetes	Cesarean section	3000	/		formula feeding	Grandpa has hearing loss.			negative	Moderate hearing loss	Moderate hearing loss
Male	natural conception	38	Hypertension in pregnancy	natural childbirth	3600	Yes		formula feeding				negative	Moderate hearing loss	Moderate hearing loss
Male	natural conception	39	Gestational diabetes	natural childbirth	4200	/		formula feeding			Yes	negative	Normal hearing	Profound hearing loss
Male	natural conception	40	/	Cesarean section	3450	/		formula feeding				negative	Normal hearing	Moderate hearing loss
Male	natural conception	38+2	/	Cesarean section	3400			formula feeding			Yes	negative	Mild hearing loss 听力损失	Mild hearing loss
Male	natural conception	37+6	/	Cesarean section	3750			formula feeding				negative	Mild hearing loss 听力损失	Mild hearing loss
Male	natural conception	40	Gestational diabetes	Cesarean section	3000	Yes		formula feeding				negative	Normal hearing	Moderate hearing loss
